# Supplementary material for: Evaluation of Various Diagnostic Strategies for Bacterial Vaginosis, Including a New Approach Based on MALDI-TOF Mass Spectrometry
Source: Microorganisms. 2024 Jan 5;12(1):111. doi: 10.3390/microorganisms12010111 (PMC10821145; doi:10.3390/microorganisms12010111)
Supplement: Supplementary file 1 [file microorganisms-12-00111-s001.zip]

Archive with 1 entries (1 files):
- microorganisms-2755055-supplementary.pdf
